# Supplementary material for: Antipsychotic Chlorpromazine Suppresses STAT5 Signaling, Overcomes Resistance Mediated by the Gatekeeper Mutation FLT3-ITD/F691L, and Synergizes with Quizartinib in FLT3-ITD-Positive Cells
Source: Curr Issues Mol Biol. 2025 Sep 25;47(10):797. doi: 10.3390/cimb47100797 (PMC12564577; doi:10.3390/cimb47100797)
Supplement: Supplementary file 1 [file cimb-47-00797-s001.zip]

Archive with 1 entries (1 files):
- cimb-3850289-supplementary.pdf
